# Supplementary material for: Synthesis of Bio-Inspired 1,3-Diarylpropene Derivatives via Heck Cross-Coupling and Cytotoxic Evaluation on Breast Cancer Cells
Source: Molecules. 2022 Aug 23;27(17):5373. doi: 10.3390/molecules27175373 (PMC9457622; doi:10.3390/molecules27175373)
Supplement: Supplementary file 1 [file molecules-27-05373-s001.zip]

Archive with 1 entries (1 files):
- molecules-1813924-supplementary.pdf
